# Supplementary material for: Association between electronic nicotine delivery systems and electronic non-nicotine delivery systems with initiation of tobacco use in individuals aged < 20 years. A systematic review and meta-analysis
Source: PLoS One. 2021 Sep 8;16(9):e0256044. doi: 10.1371/journal.pone.0256044 (PMC8425526; doi:10.1371/journal.pone.0256044)
Supplement: S1 Data — (XLS) [file pone.0256044.s011.XLS]

## Sheet: analysis
Covidence_ID	Year_follow_up	Follow_up_period	Country	Outcomes	covariates_adjusted	Type_ENDS	Author_Year	Year_baseline	Survey_name	Analysed	no_time_points	tob_use_nt1_nonecigBL	tob_use_nt1_ecigBL	nontob_use_nt1_nonecigBL	nontob_use_nt1_ecigBL	unadjusted_orT1	unadjusted_rrT1	unadjusted_uclT1	unadjusted_lclT1	uniqueID	ecigever_cigever	ecigever_cigcurrent	ecigcurrent_cigever	ecigcurrent_cigcurrent	ENNDS_cig	yearpre2015	country_cat	yearpub	ACR	adjust_or_final	oradjust_lci_final	oradjust_uci_final	adjust_rr_final	rradjust_lci_final	rradjust_uci_final	adjust_logrr_final	logrradjust_lci_final	logrradjust_uci_final	rradjust_se_final	logrradjust_se_final	unadjust_rr_final	rrunadjust_lci_final	rrunadjust_uci_final	n1	n2	unadjust_logrr_final	logrrunadjust_lci_final	logrrunadjust_uci_final	rrunadjust_se_final
#1674	2015-2016	median 15.6 (IQR:12.6-18.2) months	United States	ever use of e-cig and ever use of cig	gender, ethnicity, grade and highest parental education, factors	e-cigarette	Barrington-Trimis 2016	2014	Southern California Children’s Health Study (CHS),	298	2	16	59	136	87					7	1					1	USA	Pre-2018	0.105263	6.17	3.3	11.6	6.71421	3.54211	12.7158	1.90423	1.26472	2.54284	2.34023	0.326052	3.83904	2.3201	6.35242	146	152	1.34522	0.84161	1.84884	1.02865
#1720	2014–2016	between 6-12 months	United States	ever use of e-cig (baseline) and frequent use of cig (follow-up)	Adjusted for sex, race and/or ethnicity, grade, and study; restricted to never cigarette users at baseline with a random effect for school.	e-cigarette	Barrington-Trimis 2018	2013–2014	Southern California Children’s Health Study (CHS), Happiness and Health (H&H) Study, Yale Adolescent Survey Study (YASS)	4619	2	36	19	3891	673					4		1				1	USA	2018+	0.0091673	3.51	1.97	6.24	3.53301	1.97889	6.28804	1.26215	0.682537	1.83865	1.09927	0.294926	2.99506	1.7282	5.19059	692	3927	1.09697	0.547083	1.64685	0.883262
#1297	2015-2016	12 and 24 months	United States	prior ecig use and current cigarette use at wave 3	Regression models and resulting probabilities were sample weighted and adjusted for sex, age, race and ethnicity,parental education, urban or rural residence, living with a tobacco user, noticing tobacco warnings, tobaccoadvertisement receptivity, ever alcohol use, ever marijuana use, prescription drug abuse, enjoying frightening things,liking new and exciting experiences, preferring unpredictabl…	e-cigarette	Berry 2019	2013/2014	Population Assessment of Tobacco and Health Study (PATH)	6123	2	1.4	5.9							37		1				1	USA	2018+	0.0679414	2.75	1.6	4.73	2.8689	1.64076	4.98342	1.05393	0.495162	1.60612	0.852719	0.283407
#1297	2015-2016	12 and 24 months	United States	prior ecig use and ever cigarette use at wave 3	Regression models and resulting probabilities were sample weighted and adjusted for sex, age, race and ethnicity,parental education, urban or rural residence, living with a tobacco user, noticing tobacco warnings, tobaccoadvertisement receptivity, ever alcohol use, ever marijuana use, prescription drug abuse, enjoying frightening things,liking new and exciting experiences, preferring unpredictabl…	e-cigarette	Berry 2019	2013/2014	Population Assessment of Tobacco and Health Study (PATH)	6123	2	3.8	20.5							36	1					1	USA	2018+	0.0882511	4.09	2.97	5.63	4.3627	3.14385	6.0386	1.47309	1.14545	1.79817	0.738456	0.166511
#202	2016	12 months	Scotland	ever use of e-cigarette (baseline) and ever use of cig (follow-up)	e-cigarette use and smoking-related variables as independent variables (smoking within the family, smoking by friends and susceptibility to smoking)	e-cigarette	Best 2017	2015	Determining the Impact of Smoking Point-of-Sale Legislation Among Youth (DISPLAY) study	2125	2	249	74	1693	109	4.62		3.34	6.38	12	1					0	UK	Pre-2018	0.128218	2.42	1.63	3.6	2.60207	1.71078	3.93337	0.956307	0.536948	1.3695	0.566987	0.212385	5.08415	3.64003	7.06981	183	1942	1.62613	1.29199	1.95583	0.874945
#1538	2016		Taiwan	ever use of e-cig and cigarette smoking	smoking susceptibility at baseline, socio-demographic profile, psychological status, and peer support	e-cigarette	Chien 2019	2014	Taiwan Adolescent to Adult Longitudinal Study (TAALS)	12954	2					2.44		1.94	3.09	23	1					1	Other	2018+	0.0882511	2.14	1.66	2.75	2.24061	1.71825	2.90444	0.806746	0.541304	1.06624	0.3026	0.133912	2.56708	2.02296	3.27444			0.94277	0.70456	1.18615	0.319257
#1822	2015		United Kingdom	ever use of e-cig and cigarette smoking	friend smoking, sex, family smoking, intentions, attitudes, norms, perceived behavioural control, self-efficacy, free school meals	e-cigarette/vapourisers	Conner 2018	2014		1726	2	124	118	1259	225	5.38		4.02	7.22	24	1					1	UK	2018+	0.0896602	4.06	2.94	5.6	4.33436	3.11394	6.01244	1.46657	1.13589	1.79383	0.739412	0.167842	5.77271	4.29077	7.77769	343	1383	1.75314	1.45647	2.05126	0.889518
#1312	2016		United Kingdom	ever use of e-cig and cigarette smoking	Model 1: age, gender, school perf, problem beh, monthly alcohol use, smoking susceptibility, friend smoking, friend EC use, parent smoking, parent EC use, sibling smoking, sibling EC use, public approve of smoking, public approve of Ecs	e-cigarette	East 2018	2016	2016 Action on Smoking and Health Great Britain Youth longitudinal survey	923	2					12.41		4.53	33.99	25	1					0	UK	2018+	0.0882511	10.57	3.33	33.5	11.4146	3.53563	36.3682	2.43489	1.26289	3.59369	8.37565	0.594593	13.4169	4.84153	36.9014			2.59652	1.57723	3.60825	8.17854
#1539	2014/15	12 months	Canada	30 day ecig use (baseline) and cig initiation (followup)	accounting for student clustering within schools by entering school as a random effect and including the past-wave covariables (i.e., baseline values) of age, sex, race/ethnicity, spending money and past 30-day ecigarette use as fixed effects.	e-cigarette	Hammond 2017	2013/14	COMPASS	17318	2	1313	136	15518	351	4.81		3.9	5.94	13			1			1	Other	Pre-2018	0.0780108	2.12	1.68	2.66	2.20737	1.73305	2.7895	0.791803	0.549881	1.02586	0.269503	0.121424	5.10722	4.12623	6.32537	487	16831	1.63066	1.41736	1.84457	0.561006
#1729	2018/2019	24 month	Germany	lifetime ecig use (baseline) and cig initiation (followup)	age, gender, migration background, sensation seeeking, school performance, alcoholconsumptopn, ses, type of school	e-cigarette	Hansen 2020a	2016/2017	DAK prevention radar	2388	2						3	2.21	4.06	14	1					0	Other	2018+	0.0882511	2.01585	1.3856	3.0153	1.85	1.34	2.56	0.615186	0.29267	0.940007	0.311224	0.165137	3	2.21	4.06			1.09861	0.792993	1.40118	0.471939
#1088	2016	24 months	Finland	Tried/used only nicotine e-cigarettes (basline) and daily cig smoking (follow-up)	gender, SES, other tobacco product and drug use. (GLMM) to account for school clustering.	ENDS	Kinnunen 2019	2014	Metropolitan Longitudinal Finland (MetLoFIN)	2016	2	15	9	1805	94	11.52		4.91	27.01	18		1				1	Other	2018+	0.00824176	2.92	1.09	7.85	2.93582	1.09074	7.90646	1.07699	0.086858	2.06768	1.7387	0.505312	11.6067	4.94223	27.2244	103	1820	2.45158	1.59782	3.30411	5.68422
#1088	2016	24 months	Finland	Tried/used only non- nicotine e-cigarettes (basline) and daily cig smoking (follow-up)	gender, SES, other tobacco product and drug use. (GLMM) to account for school clustering.	ENNDS	Kinnunen 2019	2014	Metropolitan Longitudinal Finland (MetLoFIN)	2016	2	15	1	1805	64	1.88		0.25	14.45	17					1	1	Other	2018+	0.00824176	0.94	0.22	4.08	0.939505	0.213571	4.10538	-0.0624016	-1.54378	1.4123	0.992809	0.754103	1.88725	0.243819	14.5609	65	1820	0.635122	-1.41133	2.67834	3.6523
#1185	2014-2015	between 12- 18 months	United States	ever e-cigarette use (baseline) and ever cig use (follow-up)	Odds ratios are adjusted for baseline measures of ever cigar use, ever e-cigarette use, grade, gender, race/ethnicity (White, Hispanic, Other), and site (CHS, HandH, YASS).	e-cigarette	Kong 2019	2013-2014	Southern California Children’s Health Study (CHS), Happiness and Health (H&H) Study, Yale Adolescent Survey Study	4876	2	272	177	3797	630					11	1					1	USA	2018+	0.0668469	3.94	3.13	4.96	4.13653	3.27238	5.22471	1.41986	1.18552	1.6534	0.498043	0.119357	3.28109	2.75831	3.90296	807	4069	1.18818	1.01462	1.36174	0.292005
previous report	2014	6-months and 12 months	United States	ever use of e-cigarette (baseline) and ever use of cigarettes	As no signifcant e-cig by time interaction, the two time points were combined in regression analysis. covariates in the adjusted models indicated that lower parental education and baseline peer smoking, impulsivity, ever use of non–nicotine or tobacco substances, delinquent behavior, and smoking expectancies were positively associated with any combustible tobacco use averaged across the 2 follow-…	e-cigarette	Leventhal 2015	2013		2530	3	68	21			2.65		1.73	4.05	59	1					1	USA	Pre-2018	0.0882511	1.75	1.1	2.77	1.81619	1.10883	2.9262	0.59674	0.103301	1.07371	0.463617	0.247552	2.79561	1.79442	4.31917			1.02805	0.584684	1.46306	0.644067
Grey lit	2015-2016	every 6 months for three waves(around 1.5 years)	United States	ever use of e-cig and ever use of cig	Results from multivariable, multilevel discrete-time hazard model predicting cigarette initiation over a 1.5 year period from wave 1 ever ENDS use, over and above other wave 1 predictor variables (N=2,558)- agre, sex ethnicity, school type, cigarette suscpetbility, familyr of origin tobacco use, friend cig use, ever other tobacco use	e-cigarette, vape pen, or e-hookah consistent with question	Loukas 2018	2014-2015	Marketing and Promotions across Colleges in Texas project (Project M-PACT).	2558	2	168	114							69	1					1	USA	2018+	0.0882511	1.36	1.01	1.83	1.39177	1.01088	1.90325	0.330577	0.0108237	0.643562	0.227644	0.161413
#1175	2016	20 months	Mexico	trial of ecig (baseline) and cig trial (followup)	sex, age, parent SES, sensation seeking, friends that smoke, parents that smoke, siblings that smoke, tried alcohol, binge drinking and internet tobacco product advertising	e-cigarette	Lozano 2017	2015		4695	2	223	24	4237	211		1.87	1.25	2.78	21	1					0	Other	Pre-2018	0.05	1.46311	0.937041	2.30045	1.43	0.94	2.16	0.357674	-0.0618754	0.770108	0.311224	0.212241	1.87	1.25	2.78	235	4460	0.625938	0.223144	1.02245	0.390306
#1175	2016	20 months	Mexico	trial of ecig (baseline) and cig use past 30 days (followup)	sex, age, parent SES, sensation seeking, friends that smoke, parents that smoke, siblings that smoke, tried alcohol, binge drinking and internet tobacco product advertising	e-cigarette	Lozano 2017	2015		4695	2	1070	101	3390	134		1.82	1.54	2.14	20		1				0	Other	Pre-2018	0.23991	1.6023	1.31104	1.9738	1.4	1.22	1.6	0.336472	0.198851	0.470004	0.0969388	0.0691716	1.82	1.54	2.14	235	4460	0.598837	0.431782	0.760806	0.153061
#1715	2015	13.40 months	United States	recent vaping (baseline) and smoking (followup)	sex, race, and parental education	e-cigarette	Miech 2017	2014	Monitoring the Future study	347	2						4.6	1.71	12.34	22			1			1	USA	Pre-2018	0.0780108	7.02767	2.06933	164.604	4.78	1.91	11.96	1.56444	0.647103	2.48157	2.56378	0.467976	4.6	1.71	12.34			1.52606	0.536493	2.51285	2.71173
#1669	2016		Germany	e-cig BL and smoke cigarette daily (FU)	controlled for sex,age,state,school type, migration b/groun, parents school leaving quals, SES, personality traits (multiple), substance consumption (5 substacnes) and intervention	e-ciagrette or e-hookah	Morgenstern 2018	2015	None	2186	2									33		1				0	Other	2018+	0.0679414	3.33735	1.6031	7.92652	2.88	1.54	5.39	1.05779	0.431782	1.68455	0.982143	0.319582
#1669	2016		Germany	e-cig BL and smoke cigarette for the first time (FU)	controlled for sex,age,state,school type, migration b/groun, parents school leaving quals, SES, personality traits (multiple), substance consumption (5 substacnes) and intervention	e-ciagrette or e-hookah	Morgenstern 2018	2015	None	2186	2						3.18	3.97	2.55	32	1					0	Other	2018+	0.0882511	2.4611	1.79837	3.43919	2.18	1.68	2.83	0.779325	0.518794	1.04028	0.293367	0.133031	3.18	2.55	3.97			1.15688	0.936093	1.37877	0.362245
#1726	2015-2016	24 months	United States	current e-cig use at baseline and regular cigarette use at 2yr follow up	Models adjusted for age, sex, race/ethnicity, parent’s education level, other tobacco product use, any risk taking, living with a tobacco user,and noticed cigarette health warning label	e-cigarette	Osibogun 2020	2013-2014	Population Assessment of Tobacco and Health Study (PATH)	6523	2					4.8		73.5	0.3	46				1		1	USA	2018+	0.0760019	3	0.3	30.8	3.152	0.246799	33.0649	1.14804	-1.39918	3.49847	8.37195	1.2494	5.08881	0.246799	79.0101			1.62704	-1.39918	4.36958	20.0927
#1250	2015		Romania	e-cig BL and cigarette FU	Intervention/control condition, gender, and age were included in the analyses in order to control for confounding variables	e-cigarette	Penzes 2018	2014	None	707	2					2.75		4.96	1.52	34	1					1	Other	2018+	0.0882511	3.57	1.96	6.49	3.79681	2.04472	6.9745	1.33416	0.715261	1.94226	1.2576	0.31301	2.90444	1.56589	5.30947			1.06624	0.448455	1.66949	0.954996
Previous report	2013/2014	approximately 12 months	United States	ever use of e-cig and ever use of cig	Adjust for age, sex, race/ethnicity, maternal education level, sensation seeking tendency, smoking	e-cigarette	Primack 2015	2012/2013	Dartmouth Media, Advertising, and Health Study	626	2	65	6	550	5					68	1					1	USA	Pre-2018	0.105691	8.3	1.2	58.6	9.07154	1.22114	64.6878	2.20514	0.199783	4.16957	16.1905	1.0127	5.16084	2.87106	9.2768	11	615	1.6411	1.05468	2.22752	1.63412
#1535	2015	12 months	United States	current use of e-cig at BL and current use of cig at FU	For these analyses, gender, age, race/ethnicity, impulsivity (all five subscales), depression/anxiety, stressful life events, peer deviance, and ever use of other tobacco products were included as covariate	e-cigarette	Spindle 2017	2014	Spit for Science (S4S) project	2316	2									67				1		1	USA	Pre-2018	0.0760019	1.15	0.15	9.06	1.1614	0.0853984	9.67258	0.149626	-2.46043	2.26929	2.44571	1.20656
#1535	2015	12 months	United States	current use of e-cig at BL and ever use of cig at FU	For these analyses, gender, age, race/ethnicity, impulsivity (all five subscales), depression/anxiety, stressful life events, peer deviance, and ever use of other tobacco products were included as covariate	e-cigarette	Spindle 2017	2014	Spit for Science (S4S) project	2316	2									66			1			1	USA	Pre-2018	0.0780108	3.41	1.57	7.41	3.59801	1.61447	7.91005	1.28038	0.479004	2.06813	1.60602	0.40539
#1535	2015	12 months	United States	ever use of e-cig and current use of cig	For these analyses, gender, age, race/ethnicity, impulsivity (all five subscales), depression/anxiety, stressful life events, peer deviance, and ever use of other tobacco products were included as covariate	e-cigarette	Spindle 2017	2014	Spit for Science (S4S) project	2316	2	27	11	1842	57					65		1				1	USA	Pre-2018	0.0144462	3.3	1.2	9.05	3.33323	1.20289	9.16629	1.20394	0.184726	2.21553	2.03148	0.518063	11.1977	5.79912	21.622	68	1869	2.41571	1.75771	3.07371	4.03646
#1535	2015	12 months	United States	ever use of e-cig and ever use of cig	For these analyses, gender, age, race/ethnicity, impulsivity (all five subscales), depression/anxiety, stressful life events, peer deviance, and ever use of other tobacco products were included as covariate	e-cigarette	Spindle 2017	2014	Spit for Science (S4S) project	2316	2	230	45	1933	108					64	1					1	USA	Pre-2018	0.106334	3.37	1.91	5.94	3.62201	2.00676	6.46529	1.28703	0.696523	1.86645	1.13738	0.29845	2.76598	2.10264	3.6386	153	2163	1.0174	0.743194	1.2916	0.391826
#1780	2015		Netherlands	ever use of e-cigarettes with nicotine and ever use of cigarettes	sex, age, educational level, prospensity to smoke, itnervention	ENDS	Treur 2018	2014	for Cohort I	2100	2									26	1					1	Other	2018+	0.0882511	11.9	3.36	42.11	12.8619	3.56827	45.738	2.55427	1.27208	3.82293	10.7576	0.650727
#1780	2015		Netherlands	ever use of e-cigarettes without nicotine and ever use of cigarettes	sex, age, educational level, prospensity to smoke, intervention	ENNDS	Treur 2018	2014	for Cohort I	2099	2									27					1	1	Other	2018+	0.0082418	5.36	2.73	10.52	5.39593	2.74426	10.5985	1.68565	1.00951	2.36071	2.00362	0.344693
#1292	2014-2015		United States	current e-cig (past 30 days) and cig ever use	Model includes all former and past 30-day tobacco use categories and thefollowing wave 1 covariates: female, age, race/ethnicity, parental educationallevel, urban residence, sensation seeking, alcohol ever use, living with tobaccouser, notice of cigarette warning labels, tobacco advertising receptivity,and summer season	e-cigarettes	Watkins 2018	2013-2014	Population Assessment of Tobacco and Health Study (PATH)	10384	2					3.61		7.16	1.82	52			1			1	USA	2018+	0.0780108	2.65	1.38	5.1	2.77872	1.40964	5.41984	1.02199	0.343337	1.69007	1.02301	0.343554	3.81361	1.88397	7.64055			1.33858	0.633381	2.03347	1.46851
#1176	2014		United States	e-cig use and cigarette use	age, gender, ethnicity, parental education, parental support and rebelliousness	e-cigarette	Wills 2017	2013		1070	2	50	42	876	173					30	1					1	USA	Pre-2018	0.0539957	2.87	2.03	4.05	2.97097	2.08562	4.21469	1.08889	0.735064	1.43858	0.54313	0.179467	3.61786	2.46802	5.30342	215	926	1.28588	0.903414	1.66835	0.723317
[truncated: 5 more columns]
